# Supplementary material for: Interactions between Beer Compounds and Human Salivary Proteins: Insights toward Astringency and Bitterness Perception
Source: Molecules. 2023 Mar 9;28(6):2522. doi: 10.3390/molecules28062522 (PMC10053927; doi:10.3390/molecules28062522)
Supplement: Supplementary file 1 [file molecules-28-02522-s001.zip]

Archive with 1 entries (1 files):
- molecules-2210353-supplementary.pdf
